# Supplementary material for: Effects of Different Drying Methods on the Quality of Amomum villosum Lour. Based on GC-MS and Chemometric Techniques
Source: Foods. 2026 Apr 17;15(8):1404. doi: 10.3390/foods15081404 (PMC13115150; doi:10.3390/foods15081404)
Supplement: Supplementary file 1 [file foods-15-01404-s001.zip]

Archive with 1 entries (1 files):
- foods-4225402-supplementary.pdf
